# Supplementary material for: Macrophage Response to Avirulent and Virulent Mycobacterium tuberculosis and Anti-TB Effects of Exosome Treatment
Source: Genomics Proteomics Bioinformatics. 2025 Aug 5;23(6):qzaf065. doi: 10.1093/gpbjnl/qzaf065 (PMC13234453; doi:10.1093/gpbjnl/qzaf065)
Supplement: qzaf065_Supplementary_Data [file qzaf065_supplementary_data.zip]

Archive with 12 entries (12 files):
- Figure S1.pdf
- Figure S2.pdf
- Figure S3.pdf
- Figure S4.pdf
- Figure S5.pdf
- supplementary material captions.docx
- Table S1.docx
- Table S2.docx
- Table S3.docx
- Table S4.docx
- Table S5.docx
- Table S6.docx
